# Supplementary material for: Effects of mindfulness-based stress reduction on perioperative outcomes in patients with advanced hepatocellular carcinoma undergoing transarterial chemoembolization
Source: PLoS One. 2026 Jun 29;21(6):e0352434. doi: 10.1371/journal.pone.0352434 (PMC13313351; doi:10.1371/journal.pone.0352434)
Supplement: S1 File — (XLSX) [file pone.0352434.s004.xlsx]

## Sheet: Sheet2
index	sex	age group	ECOGPS	BCLCstage	etiology	AFP	tumor size	tumor distribution	ChildPughclass	NRS0	NRS24	NRS48	NRS72	Rescue analgesics	Escalation of analgesic regimen	HADS-Anxiety	HADS-Depression	SUPPH-positive attitude	SUPPH-stress coping	SUPPH-decision participation	SUPPH	Length of postoperative hospital stay
1	1	1	0	3	1	2	1	2	1	5	4	4	3	0	0	7	6	27	25	30	85	6
2	2	1	1	3	2	1	2	2	1	5	5	4	4	1	1	8	7	28	27	31	86	7
3	1	1	1	3	2	1	1	2	1	5	4	3	3	1	0	6	6	33	29	34	97	6
4	1	1	0	3	1	1	2	2	2	5	4	3	3	0	0	6	5	32	30	33	95	6
5	1	1	1	3	2	2	1	2	1	6	5	4	4	1	1	8	7	29	29	37	104	7
6	1	2	0	2	1	1	1	1	2	5	4	3	3	0	0	5	5	35	33	30	87	5
7	1	1	1	3	2	1	1	2	1	5	4	4	3	0	0	7	6	27	26	30	85	6
8	2	1	0	3	1	1	1	2	1	5	4	4	3	0	0	7	6	27	26	30	85	6
9	1	1	0	2	1	1	1	1	2	5	4	4	3	0	0	6	6	33	32	36	97	6
10	2	1	0	3	1	2	1	2	2	4	3	3	2	1	0	4	4	29	28	30	86	5
11	1	2	1	3	2	1	2	2	2	5	5	4	4	0	0	8	5	29	27	31	86	7
12	1	1	0	3	1	2	1	2	1	5	4	3	3	0	0	5	5	30	29	32	93	5
13	1	1	1	3	1	1	2	2	1	5	4	4	4	1	1	7	7	27	26	30	85	6
14	2	2	1	2	1	1	1	1	1	5	5	4	4	0	0	8	7	28	27	31	86	7
15	1	1	0	3	2	1	2	2	1	5	4	3	3	0	0	5	5	33	31	30	87	5
16	1	2	1	3	1	2	2	2	2	5	4	4	3	0	0	7	6	27	26	30	85	6
17	1	1	1	3	1	1	1	2	1	5	4	3	3	0	0	6	6	35	29	33	95	6
18	1	1	1	3	1	2	2	1	1	6	5	5	4	1	1	8	8	29	27	32	87	7
19	1	1	0	3	1	2	2	2	1	5	4	4	3	0	0	6	6	32	32	35	97	6
20	1	1	0	3	1	2	2	1	1	5	4	4	3	0	0	6	6	30	29	35	97	6
21	1	2	1	3	1	2	1	2	1	5	4	4	3	1	1	7	6	27	26	30	85	6
22	1	1	0	3	1	1	2	2	1	5	4	4	3	0	0	7	6	27	25	30	85	6
23	1	1	0	3	1	1	1	2	2	5	4	3	3	0	0	5	5	28	26	31	93	5
24	1	1	0	3	1	2	2	2	1	4	4	3	3	0	0	6	6	25	23	27	77	5
25	2	1	1	3	1	1	2	1	2	4	3	3	2	1	0	4	4	33	29	30	86	5
26	1	1	0	3	1	2	2	2	1	6	5	5	4	0	0	8	8	29	27	32	87	7
27	2	1	0	3	2	2	1	2	1	5	4	4	3	0	0	7	6	35	32	36	98	6
28	1	1	1	3	1	1	2	1	1	5	4	3	3	0	0	5	5	29	28	31	92	5
29	2	1	0	3	2	2	2	1	1	5	4	3	3	0	0	5	4	29	25	30	86	5
30	1	1	1	3	1	1	1	2	1	4	3	3	3	0	0	5	4	28	27	29	86	5
31	1	1	1	3	1	2	2	2	1	5	5	4	4	0	0	8	5	30	27	31	86	7
32	1	1	1	3	1	1	2	2	1	4	4	3	3	0	0	6	6	25	23	27	77	5
33	1	1	0	3	1	1	1	2	1	5	4	4	4	0	0	7	7	27	26	30	85	6
34	1	1	0	3	1	1	2	1	1	5	4	4	3	0	0	7	6	28	27	36	98	6
35	1	1	1	3	1	1	1	2	2	5	5	4	4	0	0	8	7	28	27	31	86	7
36	1	1	0	2	2	2	1	2	2	4	3	3	2	1	1	4	4	34	32	30	86	5
37	1	1	1	3	1	2	2	2	2	6	5	5	4	0	0	8	8	29	27	32	87	7
38	1	2	1	3	1	1	2	2	1	4	3	3	3	0	0	5	4	28	25	29	85	4
39	1	2	1	3	2	2	2	2	2	5	5	4	4	0	0	8	7	28	27	31	86	7
40	1	1	0	3	2	2	1	1	2	4	3	3	2	0	0	4	4	35	33	30	86	5
41	1	1	0	2	1	1	1	2	1	5	4	4	3	0	0	7	6	27	25	30	85	6
42	2	2	1	3	1	2	1	1	1	6	5	5	4	0	0	8	8	29	27	32	87	7
43	1	2	1	3	1	1	1	2	2	6	6	5	4	1	1	10	9	32	30	35	96	8
44	1	1	1	3	1	2	2	2	1	5	4	4	3	0	0	7	6	27	25	30	85	6
45	1	1	1	2	1	2	1	2	2	5	4	4	3	0	0	7	6	27	26	30	85	6
46	1	1	1	3	1	2	2	2	1	5	4	4	3	0	0	7	6	27	25	30	85	6
47	2	2	1	3	2	2	2	2	1	5	4	4	3	0	0	7	6	27	25	30	85	6
48	1	1	0	3	2	2	1	2	1	5	5	4	4	0	0	8	7	28	27	31	86	7
49	2	1	0	2	1	1	1	2	1	5	5	4	4	1	0	8	7	28	27	31	86	7
50	1	2	1	3	1	2	1	1	1	4	4	3	3	1	1	6	6	25	23	27	77	5
51	1	2	1	3	1	1	1	2	2	5	4	4	4	0	0	7	7	27	26	30	85	6
52	1	1	1	3	1	2	2	2	1	6	5	5	4	0	0	8	8	29	27	32	87	7
53	1	1	1	2	1	2	1	2	1	5	5	4	4	1	1	8	7	29	27	31	87	7
54	1	1	1	3	1	2	2	2	1	6	5	5	4	1	1	8	8	29	27	32	87	7
55	2	2	1	2	1	1	1	1	1	4	4	3	3	0	0	6	6	25	23	27	77	5
56	2	2	1	2	1	1	1	1	1	5	4	4	4	1	1	7	7	27	26	30	85	6
57	1	1	0	3	2	1	2	2	2	5	4	4	3	0	0	7	7	29	28	36	98	7
58	1	1	0	3	2	1	2	2	1	6	5	4	4	0	0	8	7	33	31	37	104	7
59	1	2	1	3	1	2	2	2	1	4	4	3	3	0	0	6	6	25	23	27	77	5
60	1	2	1	3	1	2	2	2	1	4	4	3	3	1	0	6	6	25	23	27	77	5
61	1	1	1	3	1	1	1	2	1	5	4	3	3	1	1	6	5	28	33	33	95	6
62	1	1	1	3	1	2	1	2	1	6	5	5	4	0	0	8	8	29	27	32	87	7
63	1	1	1	3	1	2	1	1	1	5	4	3	3	0	0	5	5	28	33	32	93	5
64	1	1	0	3	1	2	1	2	1	5	4	4	3	0	0	7	6	27	25	30	85	6
65	1	1	0	3	1	2	1	2	1	5	4	4	3	0	0	6	6	29	29	35	97	6
66	1	2	1	2	2	1	2	2	1	5	4	4	3	0	0	7	6	27	25	30	85	6
67	2	1	1	2	1	1	2	2	1	5	4	4	3	0	0	7	7	35	26	30	85	6
68	2	1	1	2	1	1	2	1	1	5	5	4	4	0	0	8	6	33	27	31	87	7
69	1	1	0	2	1	1	1	2	1	6	5	5	4	0	0	8	8	29	27	32	87	7
70	1	1	0	2	1	1	2	2	2	5	4	4	3	0	0	7	6	33	31	36	98	6
71	1	1	0	2	1	1	2	2	1	6	5	5	4	0	0	8	8	29	27	32	87	7
72	1	1	0	2	1	1	2	2	1	4	4	3	3	1	1	6	6	25	23	27	77	5
73	1	1	1	2	2	2	1	2	1	5	4	4	3	0	0	6	6	30	33	36	97	6
74	1	1	1	2	1	1	1	1	1	5	4	4	3	1	1	7	6	27	26	30	85	6
75	1	1	1	2	1	1	1	1	1	6	6	5	4	1	0	10	9	32	30	35	96	8
76	1	1	0	2	2	1	1	2	1	5	4	4	3	1	1	7	6	27	25	30	85	6
77	2	1	0	2	1	1	2	1	1	5	5	4	4	0	0	8	7	28	27	31	86	7
78	2	1	0	2	1	2	2	1	1	5	4	4	4	0	0	7	7	27	26	30	85	6
79	1	1	1	2	1	1	2	2	1	6	5	5	4	0	0	8	8	29	27	32	87	7
80	1	1	1	2	1	2	2	2	1	6	5	4	4	0	0	8	7	31	27	37	104	7
81	1	1	1	2	1	1	1	2	1	5	4	3	3	0	0	5	5	30	29	32	94	5
82	1	2	1	2	1	1	2	2	2	6	5	5	4	0	0	7	7	35	28	32	87	8
83	2	1	1	2	2	2	2	2	1	5	4	3	3	0	0	6	6	32	30	35	97	6
84	1	1	1	2	1	2	1	1	1	5	4	4	3	0	0	6	6	31	30	35	97	6
85	1	1	0	2	1	2	2	2	1	6	5	5	4	1	1	8	8	29	27	32	87	7
86	2	2	1	3	2	2	1	2	1	4	3	3	2	0	0	4	4	33	28	30	86	5
87	1	1	1	2	1	2	1	1	1	6	5	5	4	0	0	8	8	29	27	32	87	7
88	2	1	1	3	1	1	1	1	2	5	4	3	3	0	0	6	5	33	31	32	94	5
89	2	1	1	3	1	1	2	2	1	5	4	3	3	0	0	5	5	28	29	31	93	5
90	1	1	1	3	1	2	2	2	1	5	4	4	3	0	0	6	6	30	28	35	97	6
91	1	1	0	3	1	1	2	1	1	6	6	5	4	1	0	10	9	32	30	35	96	8
92	1	1	0	3	2	1	1	1	2	6	5	4	4	1	0	8	7	35	33	37	104	7
93	1	1	1	3	1	2	1	1	1	5	4	4	3	1	1	7	6	27	26	30	85	6
94	1	1	1	3	1	2	1	2	1	5	4	3	3	0	0	5	5	29	28	30	87	5
95	1	1	1	3	1	2	1	2	1	5	4	3	3	0	0	5	5	32	31	32	93	5
96	1	1	1	3	1	2	2	1	2	6	5	5	4	0	0	8	8	29	27	32	87	7
97	1	1	1	3	2	1	2	2	2	5	4	4	3	1	1	7	6	27	25	30	85	6
98	1	2	0	3	2	2	1	2	1	5	4	3	3	1	1	5	5	35	30	31	93	5
99	1	2	0	3	1	1	2	2	1	6	5	5	4	0	0	8	8	29	28	32	87	8
100	2	1	1	3	1	2	2	1	1	6	6	5	4	1	1	10	9	32	30	35	96	8
101	2	1	1	3	1	2	1	2	1	6	5	5	4	0	0	8	5	30	28	32	87	8
102	1	1	1	3	1	1	1	2	1	5	4	4	3	1	1	7	6	35	31	36	98	6
103	1	1	0	2	2	1	2	2	1	5	4	4	3	1	1	7	6	29	31	36	97	6
104	1	1	1	3	1	1	2	1	1	5	4	3	3	1	1	5	5	29	28	31	93	5
105	2	1	1	3	1	2	2	2	1	5	4	4	3	0	0	6	6	34	33	35	97	6
106	1	1	0	3	1	1	1	2	1	5	4	3	3	0	0	5	4	32	29	30	86	5
107	1	1	0	3	1	2	1	2	2	5	4	4	3	1	1	6	6	28	25	35	97	6
108	1	1	1	2	2	1	1	1	1	6	5	5	4	0	0	8	8	29	27	32	87	7
109	2	1	1	3	1	2	2	2	1	4	3	3	3	0	0	8	4	28	27	29	86	5
110	1	1	0	3	1	1	2	1	1	5	4	3	3	0	0	5	5	29	28	31	92	5
111	1	1	0	3	1	2	2	2	1	5	4	4	3	0	0	8	6	33	31	35	97	6
112	2	1	1	3	2	1	2	2	1	5	4	3	3	1	0	5	5	35	33	32	94	5
113	2	1	1	3	2	1	1	2	1	5	5	4	4	0	0	8	7	29	27	31	87	7
114	1	1	0	3	2	1	1	2	2	5	5	4	4	0	0	8	7	29	27	31	87	7
115	1	1	1	3	1	2	1	1	1	6	5	5	4	0	0	8	8	29	27	32	87	7
116	1	1	1	3	2	2	2	1	1	5	4	3	3	0	0	5	4	30	30	30	86	5
117	1	2	1	3	1	1	1	1	2	6	6	5	4	1	1	10	9	32	30	35	96	8
118	1	1	1	2	1	1	1	2	2	6	5	4	4	1	0	8	7	32	28	37	104	7
119	1	1	0	3	1	1	2	2	1	5	4	3	3	0	0	5	5	28	27	31	93	5
120	1	1	0	2	1	2	1	2	1	5	5	4	4	1	1	8	6	34	27	31	86	7
121	1	1	1	3	1	2	2	2	1	6	6	5	4	0	0	10	9	32	30	35	96	8
122	1	1	1	3	1	1	1	2	2	5	4	4	3	0	0	7	6	27	25	30	85	6
123	1	1	0	3	1	1	2	2	1	6	5	5	4	0	0	8	8	29	28	32	87	8
124	1	1	1	3	1	2	2	2	1	5	5	4	4	0	0	8	7	28	27	31	86	7
125	1	1	1	3	1	1	2	2	1	5	5	4	4	0	0	8	7	29	27	31	87	7
126	1	1	0	3	1	2	1	2	1	4	3	3	3	0	0	5	4	30	29	29	85	4
127	1	1	1	3	1	1	1	2	2	5	4	3	3	1	1	5	5	33	31	31	93	5
128	2	1	1	3	1	2	1	2	2	6	5	5	4	1	0	8	8	29	27	32	87	7
129	1	1	0	3	1	2	1	2	1	5	4	3	3	0	0	5	5	32	30	31	93	5
130	1	1	1	3	1	2	2	2	1	5	4	4	3	0	0	7	7	31	33	36	98	7
131	2	1	0	3	1	1	1	2	1	6	5	5	4	0	0	8	8	29	27	32	87	7
132	1	2	0	3	1	1	2	1	1	6	5	4	4	0	0	8	7	33	31	37	104	7
133	1	1	1	3	1	1	2	2	1	5	4	4	3	0	0	6	6	28	27	36	97	6
134	2	1	1	2	1	2	2	2	1	5	4	4	3	1	0	7	6	27	25	30	85	6
135	1	1	1	3	2	1	2	2	1	6	5	5	4	1	1	8	8	29	27	32	87	7
136	1	1	0	3	1	2	1	1	1	4	3	3	3	0	0	7	4	28	27	29	86	5
137	1	1	1	3	2	2	2	2	1	5	4	4	4	1	1	7	7	27	26	30	85	6
138	1	1	0	2	1	1	2	2	1	5	5	4	4	0	0	8	7	28	27	31	86	7
139	1	1	1	3	1	1	1	2	2	5	4	4	3	0	0	6	6	29	28	35	97	6
140	2	1	1	3	1	1	2	1	1	5	5	4	4	0	0	7	5	30	27	31	86	7
141	1	1	1	3	1	2	2	1	1	5	4	4	3	1	1	7	6	27	26	30	85	6
142	1	1	0	3	2	1	2	2	1	5	4	4	3	0	0	7	6	27	26	30	85	6
143	1	1	0	3	1	1	2	2	2	5	4	3	3	0	0	5	5	33	27	31	93	5
144	1	2	0	3	1	1	1	2	1	5	4	3	3	0	0	5	5	30	29	31	93	5
145	1	1	1	3	1	1	2	2	2	6	5	4	4	0	0	8	7	27	26	37	104	7
146	1	1	1	3	1	1	2	1	1	4	3	3	2	0	0	4	4	31	30	30	86	5
147	1	1	1	3	1	2	2	2	1	5	4	3	3	0	0	6	6	35	33	35	97	6
148	2	1	1	3	1	1	1	1	1	6	6	5	4	1	1	10	9	32	30	35	96	8
149	1	2	0	3	1	1	1	2	1	5	5	4	4	0	0	8	7	28	27	31	86	7
150	1	1	0	3	1	1	1	2	1	5	4	3	3	0	0	6	6	28	27	35	97	6
151	2	1	0	2	1	1	2	1	2	5	4	4	3	0	0	7	7	33	32	36	98	7
152	2	1	1	3	1	1	1	1	1	5	4	4	3	0	0	6	6	33	31	36	97	6
153	1	1	0	3	1	2	2	2	1	5	4	4	3	1	1	7	6	33	32	36	98	6
154	1	1	1	3	1	2	2	2	1	6	6	5	4	0	0	10	9	32	30	35	96	8
155	1	2	0	3	1	2	1	1	1	5	4	3	3	0	0	5	5	35	33	32	93	5
156	2	1	0	2	1	2	1	1	1	5	4	3	3	0	0	5	5	35	33	31	93	5
157	1	1	0	3	1	1	1	2	1	5	5	4	4	0	0	8	7	28	27	31	86	7
158	1	1	1	3	1	2	1	2	1	6	5	5	4	0	0	8	8	29	27	32	87	7
159	2	1	0	1	1	2	1	1	1	5	4	3	3	0	0	6	6	31	33	35	97	6
160	1	1	0	2	2	1	1	2	1	5	4	4	3	1	1	7	6	27	26	30	85	6
161	1	1	1	3	1	2	1	2	2	5	4	3	3	0	0	5	5	34	33	32	93	5
162	1	1	1	3	1	2	1	1	1	5	4	4	3	0	0	7	6	27	25	30	85	6
163	1	1	1	3	1	1	2	2	2	5	4	4	3	1	1	7	6	27	25	30	85	6
164	1	1	1	3	1	2	2	2	2	5	4	4	3	1	0	7	6	27	25	30	85	6
165	1	1	1	3	1	1	2	2	1	5	4	4	4	0	0	7	7	27	26	30	85	6
166	1	1	1	3	2	2	2	1	2	5	4	3	3	0	0	7	5	29	28	31	93	5
167	1	2	1	3	1	1	2	2	2	5	5	4	4	0	0	8	7	28	27	31	86	7
168	1	1	1	3	1	2	2	2	2	5	4	4	3	0	0	7	6	27	25	30	85	6
169	1	1	1	3	1	1	1	2	1	5	5	4	4	1	1	8	7	29	27	31	87	7
170	2	1	1	3	2	2	2	1	1	5	5	4	4	0	0	8	7	28	27	31	86	7
171	1	1	1	3	1	2	2	2	2	6	5	5	4	0	0	8	8	29	27	32	87	7
172	1	2	1	3	1	2	2	2	2	5	4	4	3	0	0	7	7	35	33	36	98	7
173	1	1	1	3	2	2	1	2	1	5	4	4	3	0	0	7	6	30	29	36	98	6
174	1	1	1	3	1	2	1	1	1	5	4	3	3	1	0	8	4	29	25	30	86	5
175	1	2	1	3	1	1	1	2	1	6	5	4	3	0	0	7	7	29	28	37	98	7
176	1	1	1	3	1	1	2	2	1	5	4	4	3	0	0	6	6	34	30	36	97	6
177	1	1	1	3	1	1	2	1	2	6	5	5	4	0	0	8	8	29	27	32	87	7
178	1	1	1	2	1	2	2	2	2	5	5	4	4	0	0	8	7	28	27	31	86	7
179	1	1	0	3	1	2	2	2	1	5	4	4	3	0	0	7	6	27	25	30	85	6
180	1	1	1	3	1	1	2	2	1	6	5	5	4	0	0	8	8	29	27	32	87	7
181	1	1	0	3	1	2	1	2	1	5	4	3	3	0	0	5	5	30	33	32	93	5
182	1	1	1	3	1	1	2	2	1	5	4	4	3	0	0	8	6	33	25	30	85	6
183	2	1	1	3	1	2	2	1	1	5	5	4	4	0	0	8	6	33	27	31	86	7
184	2	1	1	3	1	2	1	2	1	6	5	4	4	0	0	8	7	35	33	37	104	7
185	1	1	1	3	2	2	1	2	1	5	4	3	3	0	0	5	5	29	28	31	93	5
186	1	1	1	2	1	2	2	2	2	5	4	4	3	0	0	7	6	27	26	30	85	6
187	1	1	0	3	1	2	2	2	1	6	6	5	4	0	0	10	9	32	30	35	96	8
188	1	1	1	3	1	1	2	1	1	5	5	4	4	0	0	8	7	28	27	31	86	7
189	1	1	1	3	1	1	1	1	1	5	5	4	4	0	0	7	4	28	27	31	86	7
190	2	1	1	3	1	2	2	2	1	6	5	5	4	0	0	8	5	31	27	32	87	7
191	1	1	1	3	1	1	1	1	1	5	4	4	3	0	0	7	6	27	25	30	85	6
192	2	1	1	3	1	2	1	1	1	5	4	3	3	0	0	5	5	30	29	32	93	5
193	1	1	1	3	2	2	2	2	1	4	4	3	3	1	1	6	6	25	23	27	77	5
194	1	1	1	3	1	1	1	2	1	6	5	5	4	0	0	8	8	29	27	32	87	7
195	2	1	1	2	1	1	2	2	1	5	4	4	3	0	0	7	6	27	26	30	85	6
196	1	1	1	3	1	2	2	2	1	5	4	3	3	0	0	6	5	35	31	32	94	5
197	1	1	1	3	1	1	1	2	1	4	3	3	3	0	0	5	4	32	30	29	85	4
198	1	2	1	3	1	1	2	2	2	5	5	4	4	0	0	8	5	30	27	31	86	7
199	2	1	1	3	2	2	2	2	1	4	3	3	3	0	0	5	4	27	26	29	85	4
200	1	1	1	3	1	2	1	2	2	5	4	3	3	1	1	5	5	34	33	31	93	5
201	1	1	0	3	1	2	2	2	1	6	6	5	4	0	0	10	9	32	30	35	96	8
202	1	1	1	3	1	1	2	1	1	6	5	5	4	1	1	8	8	29	27	32	87	8
203	1	1	0	3	1	2	1	2	1	6	5	4	3	0	0	7	7	33	27	37	99	7
204	1	1	1	3	1	1	2	2	1	4	3	3	2	0	0	8	4	28	25	30	86	5
205	2	1	1	3	1	2	2	2	1	5	4	4	4	0	0	8	7	34	26	30	85	6
206	2	1	1	3	1	2	1	1	1	5	4	3	3	0	0	6	6	32	30	35	96	6
207	1	1	1	3	2	2	1	1	1	6	5	4	3	0	0	7	7	30	28	37	98	7
